# Supplementary material for: Assessment of Dental Fear and Anxiety Tools for Children: A Review
Source: Healthcare (Basel). 2025 Oct 15;13(20):2597. doi: 10.3390/healthcare13202597 (PMC12564910; doi:10.3390/healthcare13202597)
Supplement: Supplementary file 1 [file healthcare-13-02597-s001.zip]

Archive with 1 entries (1 files):
- healthcare-3881989-supplementary.pdf
